# Supplementary material for: PASK links cellular energy metabolism with a mitotic self-renewal network to establish differentiation competence
Source: eLife. 2023 Apr 13;12:e81717. doi: 10.7554/eLife.81717 (PMC10162801; doi:10.7554/eLife.81717)
Supplement: Figure 1—source data 1. [file elife-81717-fig1-data1.zip › Figure 1 - Source Data 1/Source Data - Figure 1A.xlsx]

## Sheet: Sheet2
Average	WT S/L	WT 2i	WT PASKi
OCT3/4	0.893464	0.891286	1.3149
Sox2	0.884928	1.02887	1.12126
Rex1	0.72647	1.10223	1.44783
SD
OCT3/4	0.0683903	0.0341368	0
Sox2	0.00897992	0.0208818	0.022757
Rex1	0.00355629	0	0.021263
