# Supplementary material for: PASK links cellular energy metabolism with a mitotic self-renewal network to establish differentiation competence
Source: eLife. 2023 Apr 13;12:e81717. doi: 10.7554/eLife.81717 (PMC10162801; doi:10.7554/eLife.81717)
Supplement: Figure 2—figure supplement 1—source data 1. [file elife-81717-fig2-figsupp1-data1.zip]

Archive with 5 entries (5 files):
- Figure 2 - Source Data 1/desktop.ini
- Figure 2 - Source Data 1/Figure 2 - Figure supplement 1 - Source Data.pdf
- Figure 2 - Source Data 1/parp.jpg
- Figure 2 - Source Data 1/pask.jpg
- Figure 2 - Source Data 1/tub.jpg
