# Supplementary material for: PASK links cellular energy metabolism with a mitotic self-renewal network to establish differentiation competence
Source: eLife. 2023 Apr 13;12:e81717. doi: 10.7554/eLife.81717 (PMC10162801; doi:10.7554/eLife.81717)
Supplement: Figure 3—source data 1. [file elife-81717-fig3-data1.zip]

Archive with 2 entries (2 files):
- Figure 3 - Source Data 1/desktop.ini
- Figure 3 - Source Data 1/Figure 3 - Figure supplement 1.docx
