# Supplementary material for: PASK links cellular energy metabolism with a mitotic self-renewal network to establish differentiation competence
Source: eLife. 2023 Apr 13;12:e81717. doi: 10.7554/eLife.81717 (PMC10162801; doi:10.7554/eLife.81717)
Supplement: Figure 4—source data 1. [file elife-81717-fig4-data1.zip]

Archive with 4 entries (4 files):
- Figure 4 - Source Data 1-4B/desktop.ini
- Figure 4 - Source Data 1-4B/Figure 4B - Source Data.pdf
- Figure 4 - Source Data 1-4B/INPUT FLAG.jpg
- Figure 4 - Source Data 1-4B/IP AcK anti FLAG.jpg
