# Supplementary material for: PASK links cellular energy metabolism with a mitotic self-renewal network to establish differentiation competence
Source: eLife. 2023 Apr 13;12:e81717. doi: 10.7554/eLife.81717 (PMC10162801; doi:10.7554/eLife.81717)
Supplement: Figure 4—source data 6. [file elife-81717-fig4-data6.zip]

Archive with 3 entries (3 files):
- Figure 4 - Source Data 6 - S4B/anti PASK.jpg
- Figure 4 - Source Data 6 - S4B/desktop.ini
- Figure 4 - Source Data 6 - S4B/Figure 4 - figure supplement 1B - Source Data.pdf
