# Supplementary material for: PASK links cellular energy metabolism with a mitotic self-renewal network to establish differentiation competence
Source: eLife. 2023 Apr 13;12:e81717. doi: 10.7554/eLife.81717 (PMC10162801; doi:10.7554/eLife.81717)
Supplement: Figure 4—figure supplement 1—source data 4. [file elife-81717-fig4-figsupp1-data4.zip]

Archive with 6 entries (6 files):
- Figure 4 - Source Data 10 - S4F/desktop.ini
- Figure 4 - Source Data 10 - S4F/Figure 4 - figure supplement 1F - Source Data.pdf
- Figure 4 - Source Data 10 - S4F/Inputp300.jpg
- Figure 4 - Source Data 10 - S4F/InputPSK.jpg
- Figure 4 - Source Data 10 - S4F/inputTubload.jpg
- Figure 4 - Source Data 10 - S4F/IPAcK-WbPSK.jpg
