# Supplementary material for: PASK links cellular energy metabolism with a mitotic self-renewal network to establish differentiation competence
Source: eLife. 2023 Apr 13;12:e81717. doi: 10.7554/eLife.81717 (PMC10162801; doi:10.7554/eLife.81717)
Supplement: Figure 7—source data 2. [file elife-81717-fig7-data2.zip]

Archive with 6 entries (6 files):
- Figure 7 - Source Data 2/desktop.ini
- Figure 7 - Source Data 2/Figure 7C - Source Data.pdf
- Figure 7 - Source Data 2/IPFlgWBApc2.jpg
- Figure 7 - Source Data 2/IPFlgWBcdc20.jpg
- Figure 7 - Source Data 2/IPFlgWBFlg.jpg
- Figure 7 - Source Data 2/IPFlgWBV5.jpg
