# Supplementary material for: PASK links cellular energy metabolism with a mitotic self-renewal network to establish differentiation competence
Source: eLife. 2023 Apr 13;12:e81717. doi: 10.7554/eLife.81717 (PMC10162801; doi:10.7554/eLife.81717)
Supplement: Figure 7—source data 3. [file elife-81717-fig7-data3.zip]

Archive with 10 entries (10 files):
- Figure 7 - Source Data 3/desktop.ini
- Figure 7 - Source Data 3/Figure 7D - Source Data.pdf
- Figure 7 - Source Data 3/InputV5.jpg
- Figure 7 - Source Data 3/IPFlgWBApc2.jpg
- Figure 7 - Source Data 3/IPFlgWBcdc20.jpg
- Figure 7 - Source Data 3/IPFlgWBFlg.jpg
- Figure 7 - Source Data 3/IPFlgWBV5.jpg
- Figure 7 - Source Data 3/Total Flg.jpg
- Figure 7 - Source Data 3/TotalApc2.jpg
- Figure 7 - Source Data 3/Totalcdc20.jpg
