# Supplementary material for: PASK links cellular energy metabolism with a mitotic self-renewal network to establish differentiation competence
Source: eLife. 2023 Apr 13;12:e81717. doi: 10.7554/eLife.81717 (PMC10162801; doi:10.7554/eLife.81717)
Supplement: Figure 7—source data 4. [file elife-81717-fig7-data4.zip]

Archive with 5 entries (5 files):
- Figure 7 - Source Data 4/desktop.ini
- Figure 7 - Source Data 4/Figure 7E - Source Data.pdf
- Figure 7 - Source Data 4/IPFlgWBApc2.jpg
- Figure 7 - Source Data 4/IPFlgWBcdc20.jpg
- Figure 7 - Source Data 4/IPFlgWBFlg.jpg
