# Supplementary material for: PASK links cellular energy metabolism with a mitotic self-renewal network to establish differentiation competence
Source: eLife. 2023 Apr 13;12:e81717. doi: 10.7554/eLife.81717 (PMC10162801; doi:10.7554/eLife.81717)
Supplement: Figure 7—figure supplement 1—source data 1. [file elife-81717-fig7-figsupp1-data1.zip]

Archive with 6 entries (6 files):
- Figure 7 - figure supplement 1 - Source Data 1/desktop.ini
- Figure 7 - figure supplement 1 - Source Data 1/Figure 7 - figure supplement 1B - Source Data.pdf
- Figure 7 - figure supplement 1 - Source Data 1/IPWdr5WBpask.jpg
- Figure 7 - figure supplement 1 - Source Data 1/IPWdr5WBWdr5.jpg
- Figure 7 - figure supplement 1 - Source Data 1/TotalPASK.jpg
- Figure 7 - figure supplement 1 - Source Data 1/TotalWdr5.jpg
