# Supplementary material for: PASK links cellular energy metabolism with a mitotic self-renewal network to establish differentiation competence
Source: eLife. 2023 Apr 13;12:e81717. doi: 10.7554/eLife.81717 (PMC10162801; doi:10.7554/eLife.81717)
Supplement: Figure 7—figure supplement 1—source data 2. [file elife-81717-fig7-figsupp1-data2.zip]

Archive with 3 entries (3 files):
- Figure 7 - figure supplement 1-Source Data - 2/desktop.ini
- Figure 7 - figure supplement 1-Source Data - 2/Figure 7 - figure supplement 1C - Source Data.pdf
- Figure 7 - figure supplement 1-Source Data - 2/Raw WB Data.tif
